# Supplementary material for: A Novel Hypoxia-Related Gene Signature with Strong Predicting Ability in Non-Small-Cell Lung Cancer Identified by Comprehensive Profiling
Source: Int J Genomics. 2022 May 19;2022:8594658. doi: 10.1155/2022/8594658 (PMC9135579; doi:10.1155/2022/8594658)
Supplement: Supplementary Materials — Supplementary Figure S1: the expressions ofCNKSR3, DGAT2, FAMB1A, SERPINE1, TGFB1, and TMEM132B in the ceRNA network showed no significant difference between NSCLC and normal samples. Supplementary Figure S2: no significant difference of survival between groups divided by gender or expression of ADM, BHLHE40, BIRC5, C1QL1, C11orf86, CCNA2, CCND3, CNKSR3, DKK1, DKK3, DGAT2, ETV1, FAM81A, FAM160A1, HECA, HMGA2, HOXC8, ISOC1, KDM7A, NECTIN1, HNRNPA2B1, PAM, PEA15, PPIH, PPP1R3B, RASGEF1B, SLC12A2, ZWILCH, WSB1, TMEM132B, or STC2. Supplementary Table S1: identification of 1293 upregulated DEGs and 746 downregulated DEGs in hypoxia-treated A549 cells compared to normoxia-treated A549 cells displayed in the heat map. Supplementary Table S2: 21 upregulated DEcircRNAs and 49 downregulated DEcircRNAs identified in hypoxia-treated A549 cells compared to normoxia-treated A549 cells. Supplementary Table S3 and S4: upregulated DEGs were significantly enriched into 284 GO terms and 42 KEGG pathways. Supplementary Table S5 and S6: downregulated DEGs were significantly enriched into 184 GO terms and 25 KEGG pathways. [file 8594658.f1.zip]

Archive with 5 entries (5 files):
- Supplementary 1_DEmRNA_sig.pdf
- Supplementary 2_DEcircRNA_sig.pdf
- Supplementary Figures.pdf
- Supplementary Table S3_mRNA_UP_AllenrichGO and S4_mRNA_UP_AllEnrichKEGG.pdf
- Supplementary Table S5_mRNA_Down_AllenrichGO and S6_mRNA_Down_AllEnrichKEGG.pdf
